# Supplementary material for: Systematic analysis of the lysine malonylome in Sanghuangporus sanghuang
Source: BMC Genomics. 2021 Nov 19;22:840. doi: 10.1186/s12864-021-08120-0 (PMC8603570; doi:10.1186/s12864-021-08120-0)
Supplement: Supplementary file 2 — Additional file 2: Table S1. The identified malonylated sites in S. sanghuang. Table S2. Protein annotation analysis. Table S3. Analysis the sequence motifs of the malonylpeptides. Table S4. GO functional annotation of the malonylproteins. Table S5. The modified proteins based on KEGG pathway enrichment analysis. Table S6. The malonylated proteins based on domain enrichment analysis. Table S7. The proteins obtained from PPI network analysis. Table S8. The 26 enzymes associated with triterpene and polysaccharide biosynthesis were found to be malonylated. Table S9. BH correction (FDR) of the GO enrichment. Table S10. BH correction (FDR) of the KEGG enrichment. Table S11. BH correction (FDR) of the protein domain enrichment. [file 12864_2021_8120_MOESM2_ESM.zip]

Archive with 11 entries (11 files):
- Additional Files 2 Table S1.xlsx
- Additional Files 2 Table S10.xlsx
- Additional Files 2 Table S11.xlsx
- Additional Files 2 Table S2.xlsx
- Additional Files 2 Table S3.xlsx
- Additional Files 2 Table S4.xlsx
- Additional Files 2 Table S5.xlsx
- Additional Files 2 Table S6.xlsx
- Additional Files 2 Table S7.xlsx
- Additional Files 2 Table S8.xlsx
- Additional Files 2 Table S9.xlsx
