# Supplementary material for: Systematic analysis of the lysine malonylome in Sanghuangporus sanghuang
Source: BMC Genomics. 2021 Nov 19;22:840. doi: 10.1186/s12864-021-08120-0 (PMC8603570; doi:10.1186/s12864-021-08120-0)
Supplement: Supplementary file 2 — Additional file 2: Table S1. The identified malonylated sites in S. sanghuang. Table S2. Protein annotation analysis. Table S3. Analysis the sequence motifs of the malonylpeptides. Table S4. GO functional annotation of the malonylproteins. Table S5. The modified proteins based on KEGG pathway enrichment analysis. Table S6. The malonylated proteins based on domain enrichment analysis. Table S7. The proteins obtained from PPI network analysis. Table S8. The 26 enzymes associated with triterpene and polysaccharide biosynthesis were found to be malonylated. Table S9. BH correction (FDR) of the GO enrichment. Table S10. BH correction (FDR) of the KEGG enrichment. Table S11. BH correction (FDR) of the protein domain enrichment. [file 12864_2021_8120_MOESM2_ESM.zip › Additional Files 2 Table S5.xlsx]

## Sheet: Table S5
Table S5. The modified proteins based on KEGG pathway enrichment analysis
KEGG pathway	Mapping	Background	All Mapping	All Background	Fold enrichment	Fisher's exact test p value	-log10(p value)	Related proteins
Ribosome	52	163	168	5623	10.68	5.42566e-13	12.27	Unigene7336_SANG_Gene.63561 Unigene4825_SANG_Gene.60840 CL1439.Contig7_SANG_Gene.25702 Unigene6852_SANG_Gene.62855 Unigene7385_SANG_Gene.63638 CL2181.Contig2_SANG_Gene.35410 Unigene8203_SANG_Gene.64538 CL3655.Contig1_SANG_Gene.47376 CL5072.Contig1_SANG_Gene.54438 CL894.Contig1_SANG_Gene.17323 CL4432.Contig1_SANG_Gene.51612 CL1989.Contig2_SANG_Gene.33064 CL1771.Contig2_SANG_Gene.30366 CL863.Contig…
Glyoxylate and dicarboxylate metabolism	12	52	168	5623	7.72	2.49782e-08	7.6	CL3729.Contig2_SANG_Gene.47824 Unigene5041_SANG_Gene.61114 Unigene3652_SANG_Gene.59607 CL2276.Contig1_SANG_Gene.36292 CL2581.Contig2_SANG_Gene.38722 CL3783.Contig1_SANG_Gene.48127 Unigene1306_SANG_Gene.57086 CL253.Contig8_SANG_Gene.5854 Unigene3993_SANG_Gene.60115 CL1292.Contig1_SANG_Gene.23335 Unigene6908_SANG_Gene.62900 CL1356.Contig5_SANG_Gene.24475
Glycolysis / Gluconeogenesis	16	146	168	5623	3.67	5.86079e-06	5.23	CL74.Contig4_SANG_Gene.1755 CL2936.Contig1_SANG_Gene.41682 Unigene1792_SANG_Gene.57566 Unigene520_SANG_Gene.56253 Unigene3993_SANG_Gene.60115 CL4234.Contig2_SANG_Gene.50590 CL13.Contig3_SANG_Gene.272 CL2265.Contig2_SANG_Gene.36213 Unigene3083_SANG_Gene.59023 CL181.Contig2_SANG_Gene.4254 CL2276.Contig1_SANG_Gene.36292 CL1349.Contig2_SANG_Gene.24421 Unigene371_SANG_Gene.55995 CL2427.Contig3_SANG_Ge…
Citrate cycle (TCA cycle)	10	59	168	5623	5.67	7.68717e-06	5.11	Unigene3447_SANG_Gene.59379 CL3729.Contig2_SANG_Gene.47824 CL1777.Contig4_SANG_Gene.30430 CL2581.Contig2_SANG_Gene.38722 CL1270.Contig2_SANG_Gene.22902 Unigene3993_SANG_Gene.60115 CL1292.Contig1_SANG_Gene.23335 CL392.Contig4_SANG_Gene.8716 Unigene6756_SANG_Gene.62805 Unigene6908_SANG_Gene.62900
Methane metabolism	6	51	168	5623	3.94	0.00384448	2.42	Unigene3083_SANG_Gene.59023 CL1246.Contig2_SANG_Gene.22425 CL4234.Contig2_SANG_Gene.50590 Unigene3652_SANG_Gene.59607 CL2276.Contig1_SANG_Gene.36292 CL1356.Contig5_SANG_Gene.24475
Oxidative phosphorylation	10	136	168	5623	2.46	0.00720077	2.14	Unigene7217_SANG_Gene.63373 Unigene4042_SANG_Gene.60197 CL3327.Contig1_SANG_Gene.45234 CL2872.Contig1_SANG_Gene.41297 Unigene645_SANG_Gene.56394 Unigene1421_SANG_Gene.57264 Unigene1346_SANG_Gene.57147 CL862.Contig2_SANG_Gene.16756 CL400.Contig1_SANG_Gene.8832 Unigene6756_SANG_Gene.62805
Pyruvate metabolism	9	122	168	5623	2.47	0.0103847	1.98	Unigene1792_SANG_Gene.57566 Unigene5041_SANG_Gene.61114 Unigene520_SANG_Gene.56253 CL2276.Contig1_SANG_Gene.36292 CL2581.Contig2_SANG_Gene.38722 CL253.Contig8_SANG_Gene.5854 Unigene3993_SANG_Gene.60115 Unigene6908_SANG_Gene.62900 CL636.Contig1_SANG_Gene.12744
Pentose phosphate pathway	6	77	168	5623	2.61	0.0268682	1.57	Unigene371_SANG_Gene.55995 CL1349.Contig2_SANG_Gene.24421 CL1246.Contig2_SANG_Gene.22425 CL4893.Contig1_SANG_Gene.53704 CL5231.Contig1_SANG_Gene.55071 CL2912.Contig1_SANG_Gene.41545
Propanoate metabolism	5	57	168	5623	2.94	0.0268854	1.57	CL1270.Contig2_SANG_Gene.22902 Unigene3993_SANG_Gene.60115 CL253.Contig8_SANG_Gene.5854 CL797.Contig8_SANG_Gene.15657 CL2276.Contig1_SANG_Gene.36292
Protein processing in endoplasmic reticulum	10	173	168	5623	1.93	0.033629	1.47	CL3722.Contig1_SANG_Gene.47787 CL1660.Contig1_SANG_Gene.28830 Unigene3518_SANG_Gene.59505 Unigene5111_SANG_Gene.61210 Unigene1720_SANG_Gene.57449 CL2117.Contig9_SANG_Gene.34641 Unigene8097_SANG_Gene.64362 Unigene7212_SANG_Gene.63364 Unigene6405_SANG_Gene.62586 Unigene2834_SANG_Gene.58703
