# Supplementary material for: Systematic analysis of the lysine malonylome in Sanghuangporus sanghuang
Source: BMC Genomics. 2021 Nov 19;22:840. doi: 10.1186/s12864-021-08120-0 (PMC8603570; doi:10.1186/s12864-021-08120-0)
Supplement: Supplementary file 2 — Additional file 2: Table S1. The identified malonylated sites in S. sanghuang. Table S2. Protein annotation analysis. Table S3. Analysis the sequence motifs of the malonylpeptides. Table S4. GO functional annotation of the malonylproteins. Table S5. The modified proteins based on KEGG pathway enrichment analysis. Table S6. The malonylated proteins based on domain enrichment analysis. Table S7. The proteins obtained from PPI network analysis. Table S8. The 26 enzymes associated with triterpene and polysaccharide biosynthesis were found to be malonylated. Table S9. BH correction (FDR) of the GO enrichment. Table S10. BH correction (FDR) of the KEGG enrichment. Table S11. BH correction (FDR) of the protein domain enrichment. [file 12864_2021_8120_MOESM2_ESM.zip › Additional Files 2 Table S6.xlsx]

## Sheet: Table S6
Table S6. The malonylated proteins based on domain enrichment analysis
Domain Description	Mapping	Background	All Mapping	All Backgroud	Fold enrichment	Fisher's exact test p value	-log10(P value)	Related Protein
Core histone H2A/H2B/H3/H4	5	16	164	8113	15.46	1.15834e-05	4.94	Unigene3986_SANG_Gene.60104 Unigene3987_SANG_Gene.60106 Unigene8692_SANG_Gene.65012 CL2441.Contig2_SANG_Gene.37755 CL3975.Contig2_SANG_Gene.49222
Proteasome subunit A N-terminal signature	3	9	164	8113	16.49	0.000622935	3.21	CL2791.Contig2_SANG_Gene.40652 Unigene3755_SANG_Gene.59767 CL325.Contig2_SANG_Gene.7192
ATP-grasp domain	2	3	164	8113	32.98	0.00120232	2.92	Unigene3447_SANG_Gene.59379 CL1270.Contig2_SANG_Gene.22902
Beta-ketoacyl synthase, N-terminal domain	2	3	164	8113	32.98	0.00120232	2.92	Unigene7433_SANG_Gene.63721 CL3993.Contig2_SANG_Gene.49366
Beta-ketoacyl synthase, C-terminal domain	2	3	164	8113	32.98	0.00120232	2.92	Unigene7433_SANG_Gene.63721 CL3993.Contig2_SANG_Gene.49366
C-terminal domain of 1-Cys peroxiredoxin	2	3	164	8113	32.98	0.00120232	2.92	Unigene8761_SANG_Gene.65081 CL2353.Contig2_SANG_Gene.36995
ATP synthase alpha/beta family, beta-barrel domain	2	4	164	8113	24.73	0.00237268	2.62	Unigene1421_SANG_Gene.57264 Unigene1346_SANG_Gene.57147
Acyl transferase domain	2	4	164	8113	24.73	0.00237268	2.62	Unigene7433_SANG_Gene.63721 CL3993.Contig2_SANG_Gene.49366
Anticodon binding domain	2	5	164	8113	19.79	0.00390198	2.41	CL1511.Contig1_SANG_Gene.26797 Unigene3772_SANG_Gene.59788
Isocitrate/isopropylmalate dehydrogenase	3	17	164	8113	8.73	0.0044773	2.35	CL1777.Contig4_SANG_Gene.30430 Unigene1303_SANG_Gene.57080 CL392.Contig4_SANG_Gene.8716
CoA-ligase	2	6	164	8113	16.49	0.00577541	2.24	Unigene3447_SANG_Gene.59379 CL1270.Contig2_SANG_Gene.22902
Proteasome subunit	3	19	164	8113	7.81	0.00619412	2.21	CL2791.Contig2_SANG_Gene.40652 Unigene3755_SANG_Gene.59767 CL325.Contig2_SANG_Gene.7192
Citrate synthase	2	7	164	8113	14.13	0.00797861	2.1	Unigene3447_SANG_Gene.59379 CL3729.Contig2_SANG_Gene.47824
AhpC/TSA family	2	7	164	8113	14.13	0.00797861	2.1	Unigene8761_SANG_Gene.65081 CL2353.Contig2_SANG_Gene.36995
Glutathione S-transferase, N-terminal domain	3	22	164	8113	6.75	0.00941774	2.03	Unigene1419_SANG_Gene.57261 CL3396.Contig1_SANG_Gene.45666 CL4242.Contig2_SANG_Gene.50646
Aconitase C-terminal domain	2	8	164	8113	12.37	0.0104976	1.98	Unigene5521_SANG_Gene.61566 CL1292.Contig1_SANG_Gene.23335
Oxidoreductase FAD-binding domain	2	13	164	8113	7.61	0.0273715	1.56	Unigene4417_SANG_Gene.60460 CL3278.Contig6_SANG_Gene.44746
Thioredoxin	2	14	164	8113	7.07	0.0315158	1.5	CL4563.Contig2_SANG_Gene.52269 Unigene1720_SANG_Gene.57449
Ubiquitin family	2	16	164	8113	6.18	0.0404821	1.39	Unigene5111_SANG_Gene.61210 CL4432.Contig1_SANG_Gene.51612
