# Supplementary material for: Systematic analysis of the lysine malonylome in Sanghuangporus sanghuang
Source: BMC Genomics. 2021 Nov 19;22:840. doi: 10.1186/s12864-021-08120-0 (PMC8603570; doi:10.1186/s12864-021-08120-0)
Supplement: Supplementary file 2 — Additional file 2: Table S1. The identified malonylated sites in S. sanghuang. Table S2. Protein annotation analysis. Table S3. Analysis the sequence motifs of the malonylpeptides. Table S4. GO functional annotation of the malonylproteins. Table S5. The modified proteins based on KEGG pathway enrichment analysis. Table S6. The malonylated proteins based on domain enrichment analysis. Table S7. The proteins obtained from PPI network analysis. Table S8. The 26 enzymes associated with triterpene and polysaccharide biosynthesis were found to be malonylated. Table S9. BH correction (FDR) of the GO enrichment. Table S10. BH correction (FDR) of the KEGG enrichment. Table S11. BH correction (FDR) of the protein domain enrichment. [file 12864_2021_8120_MOESM2_ESM.zip › Additional Files 2 Table S8.xlsx]

## Sheet: Table S8
Table S8. The 26 enzymes associated with triterpene and polysaccharide biosynthesis were found to be malonylated
Protein accession	Position	Amino acid	Protein description	Gene name	Localization probability	PEP	Score	Modified sequence	Charge	Mass error [ppm]	MS/MS Count
CL1006.Contig2_SANG_Gene.18809	32	K	Fructose-bisphosphate aldolase OS=Kluyveromyces lactis (strain ATCC 8585 / CBS 2359 / DSM 70799 / NBRC 1267 / NRRL Y-1140 / WM37) OX=284590 GN=FBA1 PE=3 SV=2	ALS	1	0.0417219	94.006	K(1)VFEYAR	2	-0.16822	1
CL1031.Contig2_SANG_Gene.19268	9	K	Succinyl-CoA synthase [ADP-forming] subunit beta, mitochondrial OS=Neurospora crassa (strain ATCC 24698 / 74-OR23-1A / CBS 708.71 / DSM 1257 / FGSC 987) OX=367110 GN=tca-9 PE=3 SV=1	SCS	1	0.0269639	61.344	LITK(1)QTGEK	2	-0.35652	1
CL1031.Contig2_SANG_Gene.19268	656	K	Aconitate hydratase, mitochondrial OS=Schizosaccharomyces pombe (strain 972 / ATCC 24843) OX=284812 GN=SPAC24C9.06c PE=3 SV=2	ACO	1	8.37558e-05	55.588	VK(1)NHLTGGYDGVPQTAAYYR	3	-0.35544	1
CL1072.Contig4_SANG_Gene.19812	610	K	Aconitate hydratase, mitochondrial OS=Schizosaccharomyces pombe (strain 972 / ATCC 24843) OX=284812 GN=SPAC24C9.06c PE=3 SV=2	ACO	1	0.00939876	59.248	TPTDLPVLIK(1)VK	2	0.24153	1
CL1179.Contig1_SANG_Gene.21332	424	K	Aconitate hydratase, mitochondrial OS=Schizosaccharomyces pombe (strain 972 / ATCC 24843) OX=284812 GN=SPAC24C9.06c PE=3 SV=2	ACO	1	0.000425274	60.621	SAAIAK(1)EAIDHGVTAR	3	0.44882	1
CL1179.Contig1_SANG_Gene.21332	584	K	Aconitate hydratase, mitochondrial OS=Schizosaccharomyces pombe (strain 972 / ATCC 24843) OX=284812 GN=SPAC24C9.06c PE=3 SV=2	ACO	1	0.00527719	62.055	ASVLVAIDPK(1)SDR	2	4.1851	1
CL1211.Contig2_SANG_Gene.21919	40	K	Phosphoglucomutase OS=Neosartorya fumigata (strain ATCC MYA-4609 / Af293 / CBS 101355 / FGSC A1100) OX=330879 GN=pgmA PE=3 SV=1	PGM	1	0.00232639	76.073	EIPTK(1)PYDGQK	2	-0.36524	1
CL1246.Contig2_SANG_Gene.22425	513	K	Phosphoglucomutase OS=Neosartorya fumigata (strain ATCC MYA-4609 / Af293 / CBS 101355 / FGSC A1100) OX=330879 GN=pgmA PE=3 SV=1	PGM	1	0.0250264	40.496	SVSK(1)NQGQIVR	2	-1.599	1
CL1270.Contig2_SANG_Gene.22902	374	K	Isocitrate dehydrogenase [NAD] subunit 2, mitochondrial OS=Schizosaccharomyces pombe (strain 972 / ATCC 24843) OX=284812 GN=idh2 PE=1 SV=2	IDH	1	0.00723586	59.471	IEK(1)AALSTIAEGK	2	-1.8777	1
CL1292.Contig1_SANG_Gene.23335	47	K	Pyruvate decarboxylase OS=Neosartorya fumigata (strain ATCC MYA-4609 / Af293 / CBS 101355 / FGSC A1100) OX=330879 GN=pdcA PE=3 SV=1	pdcA	1	0.00295674	139.74	K(1)YNDITNWK	2	0.23067	1
CL1292.Contig1_SANG_Gene.23335	87	K	Peptidyl-prolyl cis-trans isomerase A2 OS=Rhizopus delemar (strain RA 99-880 / ATCC MYA-4621 / FGSC 9543 / NRRL 43880) OX=246409 GN=cyp1 PE=3 SV=1	cyp1	1	0.000392503	143.97	FQDENFK(1)LK	2	0.16328	1
CL1292.Contig1_SANG_Gene.23335	151	K	Peptidyl-prolyl cis-trans isomerase A2 OS=Rhizopus delemar (strain RA 99-880 / ATCC MYA-4621 / FGSC 9543 / NRRL 43880) OX=246409 GN=cyp1 PE=3 SV=1	cyp1	1	2.46365e-13	140.3	QIESLGSQSGTPK(1)AK	2	-0.42044	1
CL1292.Contig1_SANG_Gene.23335	138	K	Peptidyl-prolyl cis-trans isomerase A2 OS=Rhizopus delemar (strain RA 99-880 / ATCC MYA-4621 / FGSC 9543 / NRRL 43880) OX=246409 GN=cyp1 PE=3 SV=1	cyp1	1	3.37123e-17	146.68	ELVK(1)QIESLGSQSGTPK	3	0.4237	1
CL1298.Contig3_SANG_Gene.23473	80	K	Peptidyl-prolyl cis-trans isomerase A2 OS=Rhizopus delemar (strain RA 99-880 / ATCC MYA-4621 / FGSC 9543 / NRRL 43880) OX=246409 GN=cyp1 PE=3 SV=1	cyp1	1	8.49217e-08	121.99	SIYGEK(1)FQDENFK	2	0.66771	1
CL13.Contig3_SANG_Gene.272	29	K	Peptidyl-prolyl cis-trans isomerase A2 OS=Rhizopus delemar (strain RA 99-880 / ATCC MYA-4621 / FGSC 9543 / NRRL 43880) OX=246409 GN=cyp1 PE=3 SV=1	cyp1	1	0.0127469	50.088	LFDDVVPK(1)TAK	2	-0.20932	1
CL1336.Contig9_SANG_Gene.24136	153	K	Peptidyl-prolyl cis-trans isomerase A2 OS=Rhizopus delemar (strain RA 99-880 / ATCC MYA-4621 / FGSC 9543 / NRRL 43880) OX=246409 GN=cyp1 PE=3 SV=1	cyp1	1	0.00600058	65.809	AK(1)VTIANSGTV	2	1.0258	1
CL1349.Contig2_SANG_Gene.24421	304	K	Glyceraldehyde-3-phosphate dehydrogenase OS=Lentinula edodes OX=5353 GN=gpd PE=2 SV=1	GPD	1	0.00103955	84.479	AGIALNK(1)NFVK	2	-0.42096	1
CL1349.Contig2_SANG_Gene.24421	185	K	Glyceraldehyde-3-phosphate dehydrogenase OS=Lentinula edodes OX=5353 GN=gpd PE=2 SV=1	GPD	1	3.0945e-12	67.367	VIHDNFTIVEALMTTVHSTTATQK(1)TVDGPSNK	4	0.99687	2
CL1356.Contig5_SANG_Gene.24475	193	K	Glyceraldehyde-3-phosphate dehydrogenase OS=Lentinula edodes OX=5353 GN=gpd PE=2 SV=1	GPD	1	5.29066e-05	131.69	TVDGPSNK(1)DWR	2	-0.88746	1
CL1437.Contig1_SANG_Gene.25672	226	K	Glyceraldehyde-3-phosphate dehydrogenase OS=Lentinula edodes OX=5353 GN=gpd PE=2 SV=1	GPD	1	0.000330468	55.437	VIPSLNGK(1)LTGMAFR	2	0.30542	2
CL1437.Contig1_SANG_Gene.25672	218	K	Glyceraldehyde-3-phosphate dehydrogenase OS=Lentinula edodes OX=5353 GN=gpd PE=2 SV=1	GPD	1	7.20081e-07	143.98	AVGK(1)VIPSLNGK	2	2.9146	4
CL1438.Contig2_SANG_Gene.25679	258	K	Glyceraldehyde-3-phosphate dehydrogenase OS=Lentinula edodes OX=5353 GN=gpd PE=2 SV=1	GPD	1	9.30184e-05	88.075	SATYDEIK(1)AAVK	2	0.23149	1
CL1438.Contig2_SANG_Gene.25679	112	K	Glyceraldehyde-3-phosphate dehydrogenase OS=Lentinula edodes OX=5353 GN=gpd PE=2 SV=1	GPD	1	0.000599298	89.43	ASAHLK(1)GGAK	2	0.28242	1
CL1438.Contig2_SANG_Gene.25679	4	K	Glyceraldehyde-3-phosphate dehydrogenase OS=Lentinula edodes OX=5353 GN=gpd PE=2 SV=1	GPD	1	0.0011721	86.772	SIK(1)VGINGFGR	2	0.50382	1
CL1438.Contig2_SANG_Gene.25679	56	K	Glyceraldehyde-3-phosphate dehydrogenase OS=Lentinula edodes OX=5353 GN=gpd PE=2 SV=1	GPD	1	0.00374807	106.4	FK(1)GNVVTK	2	0.223	1
CL1439.Contig7_SANG_Gene.25702	214	K	Glyceraldehyde-3-phosphate dehydrogenase OS=Lentinula edodes OX=5353 GN=gpd PE=2 SV=1	GPD	1	0.00016123	91.337	GVNGNIIPSSTGAAK(1)AVGK	2	-0.19486	2
CL1439.Contig7_SANG_Gene.25702	206	K	Acetyl-coenzyme A synthetase OS=Coprinopsis cinerea (strain Okayama-7 / 130 / ATCC MYA-4618 / FGSC 9003) OX=240176 GN=ACS-1 PE=3 SV=1	ACAT	1	0.0255782	68.485	GGK(1)TIATK	2	0.39712	1
CL1439.Contig7_SANG_Gene.25702	401	K	Alcohol dehydrogenase 1 OS=Candida albicans OX=5476 GN=ADH1 PE=1 SV=1	ADH1	1	1.36685e-08	130.29	EVYEGLEK(1)GIVPGR	2	0.26979	1
CL1439.Contig7_SANG_Gene.25702	379	K	Alcohol dehydrogenase 1 OS=Candida albicans OX=5476 GN=ADH1 PE=1 SV=1	ADH1	1	2.33336e-06	102.79	QDAIEALDIASAGK(1)VK	2	-0.35061	1
CL1511.Contig1_SANG_Gene.26797	393	K	Alcohol dehydrogenase 1 OS=Candida albicans OX=5476 GN=ADH1 PE=1 SV=1	ADH1	1	0.000257872	89.877	DLSDLK(1)EVYEGLEK	2	0.33364	1
CL1511.Contig1_SANG_Gene.26797	275	K	Alcohol dehydrogenase 1 OS=Candida albicans OX=5476 GN=ADH1 PE=1 SV=1	ADH1	0.997038	2.67814e-09	95.205	VIAIDTGADK(0.003)EK(0.997)LVK	2	-0.15984	2
CL154.Contig7_SANG_Gene.3689	91	K	Alcohol dehydrogenase 1 OS=Candida albicans OX=5476 GN=ADH1 PE=1 SV=1	ADH1	0.999998	2.57857e-07	112.34	SPK(1)ELKPGECLVK	2	-0.34122	2
CL1652.Contig2_SANG_Gene.28702	279	K	Alcohol dehydrogenase 1 OS=Candida albicans OX=5476 GN=ADH1 PE=1 SV=1	ADH1	1	0.00970153	69.258	K(1)LGAESWIDFK	2	-0.042136	1
CL1652.Contig2_SANG_Gene.28702	238	K	Acetyl-CoA acetyltransferase OS=Yarrowia lipolytica (strain CLIB 122 / E 150) OX=284591 GN=PAT1 PE=3 SV=1	PAT1	1	0.0101193	56.013	K(1)GDTIVK	2	-1.8718	1
CL1652.Contig2_SANG_Gene.28702	256	K	Acetyl-CoA acetyltransferase OS=Yarrowia lipolytica (strain CLIB 122 / E 150) OX=284591 GN=PAT1 PE=3 SV=1	PAT1	1	0.000867522	77.505	VIFEK(1)IPSLAPSFK	2	0.045762	1
CL1660.Contig1_SANG_Gene.28830	233	K	Malate dehydrogenase, mitochondrial OS=Schizosaccharomyces pombe (strain 972 / ATCC 24843) OX=284812 GN=MDH1 PE=3 SV=1	MDH1	1	5.10308e-05	87.647	SLAGEAYEK(1)LVHR	2	1.453	2
CL1662.Contig9_SANG_Gene.28880	335	K	Malate dehydrogenase, mitochondrial OS=Schizosaccharomyces pombe (strain 972 / ATCC 24843) OX=284812 GN=MDH1 PE=3 SV=1	MDH1	1	0.0102758	68.044	LLDAALPELK(1)K	2	0.076983	1
CL1662.Contig9_SANG_Gene.28880	224	K	Malate dehydrogenase, mitochondrial OS=Schizosaccharomyces pombe (strain 972 / ATCC 24843) OX=284812 GN=MDH1 PE=3 SV=1	MDH1	1	0.0030967	65.467	YGK(1)SLAGEAYEK	2	-0.21333	1
CL1690.Contig1_SANG_Gene.29411	287	K	Malate dehydrogenase, mitochondrial OS=Schizosaccharomyces pombe (strain 972 / ATCC 24843) OX=284812 GN=MDH1 PE=3 SV=1	MDH1	1	0.000269625	91.589	GVVTPTFVK(1)SDLYADK	2	0.88696	1
CL1712.Contig1_SANG_Gene.29668	27	K	6-phosphogluconate dehydrogenase, decarboxylating OS=Cunninghamella elegans OX=4853 GN=6-PGD PE=2 SV=1	G6PI	1	0.00144275	55.297	VQHFLENEAK(1)GTK	3	-0.37992	1
CL1753.Contig1_SANG_Gene.30233	49	K	6-phosphogluconate dehydrogenase, decarboxylating OS=Cunninghamella elegans OX=4853 GN=6-PGD PE=2 SV=1	G6PI	1	0.0177838	107.57	K(1)IILLVK	2	-1.6985	1
CL1758.Contig3_SANG_Gene.30297	328	K	6-phosphogluconate dehydrogenase, decarboxylating OS=Cunninghamella elegans OX=4853 GN=6-PGD PE=2 SV=1	G6PI	1	0.00951049	45.614	ELK(1)WNLNYAGIAR	2	1.9853	1
CL1758.Contig3_SANG_Gene.30297	379	K	6-phosphogluconate dehydrogenase, decarboxylating OS=Cunninghamella elegans OX=4853 GN=6-PGD PE=2 SV=1	G6PI	1	0.00057686	96.229	AVHK(1)AQPGWR	2	1.067	2
CL1771.Contig2_SANG_Gene.30366	287	K	6-phosphogluconate dehydrogenase, decarboxylating OS=Cunninghamella elegans OX=4853 GN=6-PGD PE=2 SV=1	G6PI	1	0.000453946	92.856	IIAGPQK(1)EPFR	2	0.3016	1
CL1771.Contig2_SANG_Gene.30366	17	K	6-phosphogluconate dehydrogenase, decarboxylating OS=Cunninghamella elegans OX=4853 GN=6-PGD PE=2 SV=1	G6PI	1	2.9644e-28	195.46	TTSK(1)VQHFLENEAK	2	0.29492	2
CL1771.Contig2_SANG_Gene.30366	235	K	6-phosphogluconate dehydrogenase, decarboxylating OS=Cunninghamella elegans OX=4853 GN=6-PGD PE=2 SV=1	G6PI	1	0.0150281	83.456	ILDK(1)AGQK	2	0.28333	2
CL1771.Contig2_SANG_Gene.30366	50	K	Phosphoglycerate kinase OS=Agaricus bisporus OX=5341 GN=pgkA PE=2 SV=1	PGK	1	0.000248446	73.928	IVAALPTIEYALK(1)NGAK	3	-0.1052	2
CL1771.Contig2_SANG_Gene.30366	130	K	Phosphoglycerate kinase OS=Agaricus bisporus OX=5341 GN=pgkA PE=2 SV=1	PGK	1	1.17155e-08	158.52	FHIEEEGSVK(1)NK	2	0.9535	2
CL1771.Contig2_SANG_Gene.30366	138	K	Phosphoglycerate kinase OS=Agaricus bisporus OX=5341 GN=pgkA PE=2 SV=1	PGK	1	0.000768258	73.597	TK(1)ADPAAVEAFR	2	0.26843	1
CL1777.Contig4_SANG_Gene.30430	213	K	Phosphoglycerate kinase OS=Agaricus bisporus OX=5341 GN=pgkA PE=2 SV=1	PGK	1	0.0107865	51.495	PFLAILGGAK(1)VSDK	2	1.2378	1
CL181.Contig2_SANG_Gene.4254	227	K	Phosphoglycerate kinase OS=Agaricus bisporus OX=5341 GN=pgkA PE=2 SV=1	PGK	1	0.00273916	46.249	IQLIDNMLDK(1)VDK	2	-0.14625	1
CL1933.Contig3_SANG_Gene.32413	80	K	Phosphoglycerate kinase OS=Agaricus bisporus OX=5341 GN=pgkA PE=2 SV=1	PGK	1	0.000217258	84.41	YSLAPVAK(1)EVEAR	2	0.74343	1
CL1966.Contig2_SANG_Gene.32840	72	K	Phosphoglycerate kinase OS=Agaricus bisporus OX=5341 GN=pgkA PE=2 SV=1	PGK	1	0.00657442	62.035	AVPK(1)YSLAPVAK	2	0.50985	1
CL1989.Contig2_SANG_Gene.33064	177	K	Phosphoglycerate kinase OS=Agaricus bisporus OX=5341 GN=pgkA PE=2 SV=1	PGK	1	1.13632e-06	99.927	AHSSMVGVK(1)LPQR	2	1.1336	3
CL200.Contig8_SANG_Gene.4698	13	K	Phosphoglycerate kinase OS=Agaricus bisporus OX=5341 GN=pgkA PE=2 SV=1	PGK	0.967368	2.82492e-05	83.692	LAITDLELK(0.967)DK(0.033)R	3	-0.33209	1
CL2117.Contig9_SANG_Gene.34641	188	K	Isocitrate dehydrogenase [NADP], mitochondrial OS=Aspergillus niger OX=5061 GN=icdA PE=2 SV=1	icdA;	1	0.010124	55.66	PVPGWTK(1)PIVIGR	2	-0.33371	1
CL2117.Contig9_SANG_Gene.34641	91	K	Inorganic pyrophosphatase OS=Debaryomyces hansenii (strain ATCC 36239 / CBS 767 / JCM 1990 / NBRC 0083 / IGC 2968) OX=284592 GN=IPP1 PE=3 SV=1	IPP1	1	0.0172368	41.014	EEPFNPIK(1)QDVK	2	-0.36636	1
CL2159.Contig1_SANG_Gene.35173	210	K	Enolase OS=Neocallimastix frontalis OX=4757 PE=3 SV=1	NSE	1	2.0003e-10	168.61	IGTETYHTLK(1)K	2	-1.5034	3
CL2159.Contig1_SANG_Gene.35173	95	K	Enolase OS=Neocallimastix frontalis OX=4757 PE=3 SV=1	NSE	1	0.0015659	57.802	AVSNVNDVIAPALIK(1)EGFK	2	-1.2708	1
CL2159.Contig1_SANG_Gene.35173	424	K	Enolase OS=Neocallimastix frontalis OX=4757 PE=3 SV=1	NSE	1	0.00912131	85.355	VAK(1)YNQLLR	2	0.60469	1
CL2159.Contig1_SANG_Gene.35173	303	K	Enolase OS=Neocallimastix frontalis OX=4757 PE=3 SV=1	NSE	1	0.0193651	61.657	ELANLYISYVK(1)K	2	-0.06074	1
CL2159.Contig1_SANG_Gene.35173	287	K	Enolase OS=Neocallimastix frontalis OX=4757 PE=3 SV=1	NSE	1	0.000283638	82.349	NPNSDPTK(1)WITGK	2	0.032162	1
CL2159.Contig1_SANG_Gene.35173	258	K	Enolase OS=Neocallimastix frontalis OX=4757 PE=3 SV=1	NSE	1	0.000951653	76.378	IK(1)IALDVASSEFYK	2	1.2126	1
CL2181.Contig2_SANG_Gene.35410	121	K	Enolase OS=Neocallimastix frontalis OX=4757 PE=3 SV=1	NSE	1	2.13644e-14	121.91	GK(1)LGANAILGVSTAAASAAAAEK	3	-0.052788	1
CL2181.Contig2_SANG_Gene.35410	221	K	Alcohol dehydrogenase 1 OS=Emericella nidulans (strain FGSC A4 / ATCC 38163 / CBS 112.46 / NRRL 194 / M139) OX=227321 GN=alcA PE=3 SV=2	alcA	1	0.0114347	77.894	K(1)LVLGYGAEK	2	2.8955	1
CL2181.Contig2_SANG_Gene.35410	325	K	Alcohol dehydrogenase 1 OS=Emericella nidulans (strain FGSC A4 / ATCC 38163 / CBS 112.46 / NRRL 194 / M139) OX=227321 GN=alcA PE=3 SV=2	alcA	1	0.000526597	77.204	EAVQLAAIGK(1)VK	2	-0.60875	1
CL2181.Contig2_SANG_Gene.35410	51	K	pyrophosphate synthase OS=Schizosaccharomyces pombe (strain 972 / ATCC 24843) OX=284812 GN=fps1 PE=1 SV=1	FPPs	1	3.86835e-15	165.34	NNLDYNVPGGK(1)LNR	2	-1.0572	1
CL2181.Contig2_SANG_Gene.35410	92	K	ATP-citrate synthase subunit 1 OS=Schizosaccharomyces pombe (strain 972 / ATCC 24843) OX=284812 GN=SPBC1703.07 PE=1 SV=1	ACL	1	0.000210443	85.554	LVAKPDQLIK(1)R	3	-0.55569	1
CL2181.Contig2_SANG_Gene.35410	1030	K	ATP-citrate synthase subunit 1 OS=Schizosaccharomyces pombe (strain 972 / ATCC 24843) OX=284812 GN=SPBC1703.07 PE=1 SV=2	ACL	1	0.00322378	59.225	ANK(1)LISGIGHK	3	0.31855	2
CL2205.Contig2_SANG_Gene.35658	1038	K	ATP-citrate synthase subunit 1 OS=Schizosaccharomyces pombe (strain 972 / ATCC 24843) OX=284812 GN=SPBC1703.07 PE=1 SV=3	ACL	1	0.000267972	98.156	LISGIGHK(1)IK	2	0.24749	2
CL2265.Contig2_SANG_Gene.36213	623	K	ATP-citrate synthase subunit 1 OS=Schizosaccharomyces pombe (strain 972 / ATCC 24843) OX=284812 GN=SPBC1703.07 PE=1 SV=4	ACL	1	5.69478e-05	82.482	K(1)HPDVDVVVNFASSR	3	-0.022028	1
CL2265.Contig2_SANG_Gene.36213	552	K	ATP-citrate synthase subunit 1 OS=Schizosaccharomyces pombe (strain 972 / ATCC 24843) OX=284812 GN=SPBC1703.07 PE=1 SV=5	ACL	1	0.0353342	57.175	PWYK(1)PFDEK	2	0.27403	1
CL2265.Contig2_SANG_Gene.36213	1040	K	ATP-citrate synthase subunit 1 OS=Schizosaccharomyces pombe (strain 972 / ATCC 24843) OX=284812 GN=SPBC1703.07 PE=1 SV=6	ACL	1	0.00026996	128.68	IK(1)SVNNPDLR	2	0.11395	1
CL2265.Contig2_SANG_Gene.36213	520	K	Glucose-6-phosphate isomerase OS=Agaricus bisporus OX=5341 GN=gpi1 PE=3 SV=1	G6PI	1	9.22896e-05	88.163	VLAK(1)AILAQLGK	2	-0.33624	1
CL2265.Contig2_SANG_Gene.36213	291	K	Dihydrolipoyl dehydrogenase, mitochondrial OS=Schizosaccharomyces pombe (strain 972 / ATCC 24843) OX=284812 GN=dld1 PE=2 SV=2	DLD1	1	0.0126871	68.016	ILAK(1)QGIK	2	0.14391	1
CL2265.Contig2_SANG_Gene.36213	235	K	Dihydrolipoyl dehydrogenase, mitochondrial OS=Schizosaccharomyces pombe (strain 972 / ATCC 24843) OX=284812 GN=dld1 PE=2 SV=2	DLD2	1	0.000286724	66.893	IVSSTGALDLTK(1)VPK	2	-2.9466	1
CL2265.Contig2_SANG_Gene.36213	34	K	UDP-glucose pyrophosphorylase [Fomitiporia mediterranea MF3/22];EJD05323.1 UDP-glucose dehydrogenase [Fomitiporia mediterranea MF3/22]	UGPG	1	0.0167078	62.088	DQK(1)AAIAPVK	2	-1.5865	1
CL2265.Contig2_SANG_Gene.36213	490	K	UDP-glucose pyrophosphorylase [Fomitiporia mediterranea MF3/22];EJD05323.1 UDP-glucose dehydrogenase [Fomitiporia mediterranea MF3/23]	UGPG	1	0.0109868	81.09	LLLDADK(1)LR	2	0.34603	1
CL2265.Contig2_SANG_Gene.36213	41	K	UDP-glucose pyrophosphorylase [Fomitiporia mediterranea MF3/22];EJD05323.1 UDP-glucose dehydrogenase [Fomitiporia mediterranea MF3/24]	UGPG	1	0.0346174	57.532	AAIAPVK(1)VK	2	0.56251	1
CL2265.Contig2_SANG_Gene.36213	120	K	Pyruvate kinase OS=Agaricus bisporus OX=5341 GN=pkiA PE=2 SV=1	PK	1	7.54037e-05	74.905	DNADIPVK(1)AGHEFVVTTDEK	3	-1.5186	1
CL2276.Contig1_SANG_Gene.36292	506	K	succinate dehydrogenase [ubiquinone] flavoprotein subunit, mitochondrial OS=Schizosaccharomyces pombe (strain 972 / ATCC 24843) OX=284812 GN=sdh1 PE=2 SV=1	SDH1	1	0.000435507	78.564	NSDGPIPTAK(1)LR	2	1.5272	1
CL2302.Contig7_SANG_Gene.36521	614	K	succinate dehydrogenase [ubiquinone] flavoprotein subunit, mitochondrial OS=Schizosaccharomyces pombe (strain 972 / ATCC 24843) OX=284812 GN=sdh1 PE=2 SV=1	SDH1	1	0.000339819	52.318	HTLTFQPNPSK(1)PDVVIK	3	-0.99339	1
CL2353.Contig2_SANG_Gene.36995	69	K	Malate dehydrogenase, mitochondrial OS=Schizosaccharomyces pombe (strain 972 / ATCC 24843) OX=284812 GN=MDH1 PE=3 SV=1	MDH1	1	3.07334e-06	99.092	ALK(1)GADIVVIPAGVPR	2	-1.1526	1
CL2353.Contig2_SANG_Gene.36995	252	K	Malate dehydrogenase, mitochondrial OS=Schizosaccharomyces pombe (strain 972 / ATCC 24843) OX=284812 GN=MDH1 PE=3 SV=1	MDH1	1	2.23917e-05	82.609	GEK(1)GIVAPTFVHLTADEGGK	3	1.3415	1
CL2427.Contig3_SANG_Gene.37647	108	K	Malate dehydrogenase, mitochondrial OS=Schizosaccharomyces pombe (strain 972 / ATCC 24843) OX=284812 GN=MDH1 PE=3 SV=1	MDH1	1	0.0103383	58.32	DLATGIAK(1)VAPK	2	0.47611	1
CL2427.Contig3_SANG_Gene.37647	1788	K	Hybrid PKS-NRPS synthetase fsa1 OS=Fusarium sp. (strain FN080326) OX=1608308 GN=fsa1 PE=3 SV=1	fsa1	1	0.00737266	54.784	K(1)ESPIAYR	2	-0.75037	1
CL2427.Contig3_SANG_Gene.37647	234	K	Hybrid PKS-NRPS synthetase fsa1 OS=Fusarium sp. (strain FN080326) OX=1608308 GN=fsa1 PE=3 SV=1	fsa1	1	7.03985e-05	80.632	AFAQVNK(1)GLHPPLR	3	-0.49917	2
CL2427.Contig3_SANG_Gene.37647	193	K	Hybrid PKS-NRPS synthetase fsa1 OS=Fusarium sp. (strain FN080326) OX=1608308 GN=fsa1 PE=3 SV=1	fsa1	1	0.0314435	48.351	NPAIAK(1)AALVGNR	2	-0.69437	1
CL2427.Contig3_SANG_Gene.37647	1380	K	Hybrid PKS-NRPS synthetase fsa1 OS=Fusarium sp. (strain FN080326) OX=1608308 GN=fsa1 PE=3 SV=1	fsa1	1	5.00502e-05	93.243	FLK(1)PLLLENPSK	2	0.30925	2
CL2427.Contig3_SANG_Gene.37647	941	K	Hybrid PKS-NRPS synthetase fsa1 OS=Fusarium sp. (strain FN080326) OX=1608308 GN=fsa1 PE=3 SV=1	fsa1	0.999997	0.00334852	63.727	KPFAAIPSK(1)PR	2	0.26498	2
CL2441.Contig2_SANG_Gene.37755	1389	K	Hybrid PKS-NRPS synthetase fsa1 OS=Fusarium sp. (strain FN080326) OX=1608308 GN=fsa1 PE=3 SV=1	fsa1	1	5.77267e-07	110.35	PLLLENPSK(1)ETLK	2	2.4464	2
CL2441.Contig2_SANG_Gene.37755	1135	K	Hybrid PKS-NRPS synthetase fsa1 OS=Fusarium sp. (strain FN080326) OX=1608308 GN=fsa1 PE=3 SV=1	fsa1	1	6.43156e-18	114.74	SIK(1)ATILSVNQGFHSHCIEPSLGPIR	4	0.20531	1
CL2441.Contig2_SANG_Gene.37755	2100	K	Hybrid PKS-NRPS synthetase fsa1 OS=Fusarium sp. (strain FN080326) OX=1608308 GN=fsa1 PE=3 SV=1	fsa1	1	0.00150253	80.917	TTK(1)IAIPAVEK	2	0.43729	1
CL2446.Contig2_SANG_Gene.37805	867	K	Hybrid PKS-NRPS synthetase fsa1 OS=Fusarium sp. (strain FN080326) OX=1608308 GN=fsa1 PE=3 SV=1	fsa1	1	4.26752e-06	84.653	SIPHLFVVSAK(1)TEK	3	0.36465	1
CL2446.Contig2_SANG_Gene.37805	351	K	Hybrid PKS-NRPS synthetase fsa1 OS=Fusarium sp. (strain FN080326) OX=1608308 GN=fsa1 PE=3 SV=1	fsa1	1	0.0033407	109.66	IVSK(1)LNSR	2	-0.16868	1
CL2446.Contig2_SANG_Gene.37805	1592	K	Hybrid PKS-NRPS synthetase fsa1 OS=Fusarium sp. (strain FN080326) OX=1608308 GN=fsa1 PE=3 SV=1	fsa1	1	0.00891852	55.196	PSPPK(1)GGLPLMR	2	0.050824	2
CL2446.Contig2_SANG_Gene.37805	1170	K	Hybrid PKS-NRPS synthetase fsa1 OS=Fusarium sp. (strain FN080326) OX=1608308 GN=fsa1 PE=3 SV=1	fsa1	1	0.00107254	76.807	NADEISK(1)PTIPYFSSVEGR	2	-0.020741	1
CL2446.Contig2_SANG_Gene.37805	1317	K	Hybrid PKS-NRPS synthetase fsa1 OS=Fusarium sp. (strain FN080326) OX=1608308 GN=fsa1 PE=3 SV=1	fsa1	1	4.88312e-06	98.676	IK(1)GMQQSDDYMK	2	-0.045523	1
CL253.Contig8_SANG_Gene.5854	1552	K	Hybrid PKS-NRPS synthetase fsa1 OS=Fusarium sp. (strain FN080326) OX=1608308 GN=fsa1 PE=3 SV=1	fsa1	1	0.00393021	102.4	K(1)MAAELEVR	2	-0.4729	2
CL253.Contig8_SANG_Gene.5854	870	K	Hybrid PKS-NRPS synthetase fsa1 OS=Fusarium sp. (strain FN080326) OX=1608308 GN=fsa1 PE=3 SV=1	fsa1	1	0.00268364	83.087	TEK(1)ALVEYMR	2	0.39813	1
CL2581.Contig2_SANG_Gene.38722	1919	K	Hybrid PKS-NRPS synthetase fsa1 OS=Fusarium sp. (strain FN080326) OX=1608308 GN=fsa1 PE=3 SV=1	fsa1	1	2.84912e-06	70.145	IYDEYGPIQSIVYAPDNVK(1)DMPVR	3	0.71376	1
CL2581.Contig2_SANG_Gene.38722	1616	K	Hybrid PKS-NRPS synthetase fsa1 OS=Fusarium sp. (strain FN080326) OX=1608308 GN=fsa1 PE=3 SV=1	fsa1	1	0.0366019	55.546	K(1)VSDILYVGSGR	2	1.0574	1
CL2581.Contig2_SANG_Gene.38722	933	K	Hybrid PKS-NRPS synthetase fsa1 OS=Fusarium sp. (strain FN080326) OX=1608308 GN=fsa1 PE=3 SV=1	fsa1	1	0.000231504	84.173	K(1)PFAAIPSK	2	1.0549	3
CL2581.Contig2_SANG_Gene.38722	1615	K	Hybrid PKS-NRPS synthetase fsa1 OS=Fusarium sp. (strain FN080326) OX=1608308 GN=fsa1 PE=3 SV=1	fsa1	1	5.52254e-06	106.32	MLSVEDLDTK(1)K	2	-0.50874	1
CL2606.Contig1_SANG_Gene.38991	1185	K	Hybrid PKS-NRPS synthetase fsa1 OS=Fusarium sp. (strain FN080326) OX=1608308 GN=fsa1 PE=3 SV=1	fsa1	1	0.0013304	55.437	ALK(1)NGERPDAGYWVK	3	0.14182	1
CL2731.Contig3_SANG_Gene.40075	2108	K	Hybrid PKS-NRPS synthetase fsa1 OS=Fusarium sp. (strain FN080326) OX=1608308 GN=fsa1 PE=3 SV=1	fsa1	1	0.00992994	58.723	IAIPAVEK(1)TLTR	2	-0.1796	1
CL2734.Contig8_SANG_Gene.40110	1414	K	Hybrid PKS-NRPS synthetase fsa1 OS=Fusarium sp. (strain FN080326) OX=1608308 GN=fsa1 PE=3 SV=1	fsa1	1	2.59137e-27	161.58	GK(1)ICSGNLLPASAPSSTATK	2	-0.089314	1
CL2734.Contig8_SANG_Gene.40110	459	K	Hybrid PKS-NRPS synthetase fsa1 OS=Fusarium sp. (strain FN080326) OX=1608308 GN=fsa1 PE=3 SV=1	fsa1	1	2.77899e-09	104.53	WDHASFYHPPTNPPSK(1)PPPGK	3	-0.8068	3
CL2734.Contig8_SANG_Gene.40110	691	K	Hybrid PKS-NRPS synthetase fsa1 OS=Fusarium sp. (strain FN080326) OX=1608308 GN=fsa1 PE=3 SV=1	fsa1	1	5.02832e-11	126.26	SQGLVAPNSK(1)AQVALQR	2	0.6138	4
CL2761.Contig1_SANG_Gene.40336	187	K	Hybrid PKS-NRPS synthetase fsa1 OS=Fusarium sp. (strain FN080326) OX=1608308 GN=fsa1 PE=3 SV=1	fsa1	1	1.40798e-08	130.01	GPEQELAK(1)NPAIAK	2	0.1108	1
CL2791.Contig2_SANG_Gene.40652	2052	K	Hybrid PKS-NRPS synthetase fsa1 OS=Fusarium sp. (strain FN080326) OX=1608308 GN=fsa1 PE=3 SV=1	fsa1	1	4.98777e-17	150.36	TLEDARPPVVSILAK(1)TR	2	0.28593	3
CL2811.Contig3_SANG_Gene.40840	140	K	Phenylalanine ammonia-lyase OS=Amanita muscaria OX=41956 GN=PAL PE=2 SV=1	PAL	1	0.0014771	90.614	IIDDK(1)LAQNK	2	0.19713	1
CL2864.Contig3_SANG_Gene.41203	8	K	Cytochrome P450 67 (Fragment) OS=Uromyces fabae OX=55588 GN=CYP67 PE=2 SV=1	CYP450	1	0.033841	52.403	YPGPVLAK_	2	0.033841	1
