# Supplementary material for: Systematic analysis of the lysine malonylome in Sanghuangporus sanghuang
Source: BMC Genomics. 2021 Nov 19;22:840. doi: 10.1186/s12864-021-08120-0 (PMC8603570; doi:10.1186/s12864-021-08120-0)
Supplement: Supplementary file 2 — Additional file 2: Table S1. The identified malonylated sites in S. sanghuang. Table S2. Protein annotation analysis. Table S3. Analysis the sequence motifs of the malonylpeptides. Table S4. GO functional annotation of the malonylproteins. Table S5. The modified proteins based on KEGG pathway enrichment analysis. Table S6. The malonylated proteins based on domain enrichment analysis. Table S7. The proteins obtained from PPI network analysis. Table S8. The 26 enzymes associated with triterpene and polysaccharide biosynthesis were found to be malonylated. Table S9. BH correction (FDR) of the GO enrichment. Table S10. BH correction (FDR) of the KEGG enrichment. Table S11. BH correction (FDR) of the protein domain enrichment. [file 12864_2021_8120_MOESM2_ESM.zip › Additional Files 2 Table S9.xlsx]

## Sheet: ident
Table S9. BH correction（FDR） of the GO enrichment
GO Terms Level 1	GO Terms Description	GO Terms Level	GO Terms ID	Mapping	Background	All Mapping	All Background	Fold Enrichment	Fisher' exact test P value	-log10(p value)	FDR	Related Protein
Cellular Component	ribosomal subunit	3	GO:0044391	53	209	192	7922	10.46	5.5104e-64	63.26	6.61248e-62	Unigene7336_SANG_Gene.63561 Unigene4825_SANG_Gene.60840 CL1439.Contig7_SANG_Gene.25702 Unigene6852_SANG_Gene.62855 Unigene7385_SANG_Gene.63638 CL2181.Contig2_SANG_Gene.35410 Unigene8203_SANG_Gene.64538 CL3655.Contig1_SANG_Gene.47376 CL5072.Contig1_SANG_Gene.54438 CL894.Contig1_SANG_Gene.17323 CL4432.Contig1_SANG_Gene.51612 CL1989.Contig2_SANG_Gene.33064 CL1771.Contig2_SANG_Gene.30366 CL863.Contig…
	ribosome	5	GO:0005840	59	274	192	7922	8.88	8.2494e-59	58.08	4.94964e-57	Unigene7336_SANG_Gene.63561 Unigene4825_SANG_Gene.60840 CL1439.Contig7_SANG_Gene.25702 Unigene6852_SANG_Gene.62855 Unigene7385_SANG_Gene.63638 CL2181.Contig2_SANG_Gene.35410 Unigene8203_SANG_Gene.64538 Unigene2918_SANG_Gene.58828 CL3655.Contig1_SANG_Gene.47376 CL5072.Contig1_SANG_Gene.54438 CL894.Contig1_SANG_Gene.17323 CL4432.Contig1_SANG_Gene.51612 CL1989.Contig2_SANG_Gene.33064 CL3502.Contig5_…
	large ribosomal subunit	4	GO:0015934	31	107	192	7922	11.95	3.0007e-47	46.52	1.20028e-45	CL2957.Contig1_SANG_Gene.41920 Unigene7336_SANG_Gene.63561 CL977.Contig4_SANG_Gene.18455 CL2446.Contig2_SANG_Gene.37805 CL629.Contig3_SANG_Gene.12642 Unigene6852_SANG_Gene.62855 Unigene7385_SANG_Gene.63638 CL2181.Contig2_SANG_Gene.35410 Unigene4038_SANG_Gene.60188 Unigene1279_SANG_Gene.57052 Unigene1188_SANG_Gene.56912 CL3655.Contig1_SANG_Gene.47376 Unigene5114_SANG_Gene.61212 CL1438.Contig2_SANG…
	cytosolic small ribosomal subunit	5	GO:0022627	23	61	192	7922	15.56	3.2418e-46	45.49	9.7254e-45	CL5206.Contig2_SANG_Gene.54993 Unigene4825_SANG_Gene.60840 CL3073.Contig4_SANG_Gene.43026 Unigene4832_SANG_Gene.60852 CL1439.Contig7_SANG_Gene.25702 CL671.Contig15_SANG_Gene.13504 CL2956.Contig2_SANG_Gene.41912 Unigene2397_SANG_Gene.58360 CL3017.Contig3_SANG_Gene.42564 Unigene4796_SANG_Gene.60789 Unigene4797_SANG_Gene.60790 Unigene8203_SANG_Gene.64538 CL1989.Contig2_SANG_Gene.33064 CL4432.Contig1…
	cytosol	2	GO:0005829	113	1404	192	7922	3.32	3.17228e-38	37.5	7.61348e-37	Unigene3447_SANG_Gene.59379 Unigene7336_SANG_Gene.63561 Unigene4825_SANG_Gene.60840 CL2791.Contig2_SANG_Gene.40652 Unigene5479_SANG_Gene.61499 Unigene6852_SANG_Gene.62855 Unigene7385_SANG_Gene.63638 CL2181.Contig2_SANG_Gene.35410 Unigene8203_SANG_Gene.64538 CL4234.Contig2_SANG_Gene.50590 CL894.Contig1_SANG_Gene.17323 CL4432.Contig1_SANG_Gene.51612 CL2353.Contig2_SANG_Gene.36995 CL3502.Contig5_SAN…
	cytosolic large ribosomal subunit	5	GO:0022625	31	61	192	7922	20.97	8.66799e-35	34.06	1.7336e-33	CL2957.Contig1_SANG_Gene.41920 Unigene7336_SANG_Gene.63561 CL977.Contig4_SANG_Gene.18455 CL2446.Contig2_SANG_Gene.37805 CL629.Contig3_SANG_Gene.12642 Unigene6852_SANG_Gene.62855 Unigene7385_SANG_Gene.63638 CL2181.Contig2_SANG_Gene.35410 Unigene4038_SANG_Gene.60188 Unigene1279_SANG_Gene.57052 Unigene1188_SANG_Gene.56912 CL3655.Contig1_SANG_Gene.47376 Unigene5114_SANG_Gene.61212 CL1438.Contig2_SANG…
	small ribosomal subunit	4	GO:0015935	23	104	192	7922	9.12	2.3251e-28	27.63	3.98589e-27	CL5206.Contig2_SANG_Gene.54993 Unigene4825_SANG_Gene.60840 CL3073.Contig4_SANG_Gene.43026 Unigene4832_SANG_Gene.60852 CL1439.Contig7_SANG_Gene.25702 CL671.Contig15_SANG_Gene.13504 CL2956.Contig2_SANG_Gene.41912 Unigene2397_SANG_Gene.58360 CL3017.Contig3_SANG_Gene.42564 Unigene4796_SANG_Gene.60789 Unigene4797_SANG_Gene.60790 Unigene8203_SANG_Gene.64538 CL1989.Contig2_SANG_Gene.33064 CL4432.Contig1…
	ribonucleoprotein complex	2	GO:1990904	76	1103	192	7922	2.84	5.2074e-15	14.28	7.8111e-14	Unigene7336_SANG_Gene.63561 Unigene4825_SANG_Gene.60840 Unigene6852_SANG_Gene.62855 Unigene7385_SANG_Gene.63638 CL2181.Contig2_SANG_Gene.35410 Unigene8203_SANG_Gene.64538 CL894.Contig1_SANG_Gene.17323 CL4432.Contig1_SANG_Gene.51612 CL2353.Contig2_SANG_Gene.36995 CL3502.Contig5_SANG_Gene.46440 CL1771.Contig2_SANG_Gene.30366 Unigene4753_SANG_Gene.60730 CL863.Contig5_SANG_Gene.16780 Unigene6405_SANG…
Molecular Function	structural constituent of ribosome	2	GO:0003735	52	162	185	7237	12.56	1.6773e-73	72.78	9.89607e-72	Unigene7336_SANG_Gene.63561 Unigene4825_SANG_Gene.60840 CL1439.Contig7_SANG_Gene.25702 Unigene6852_SANG_Gene.62855 Unigene7385_SANG_Gene.63638 CL2181.Contig2_SANG_Gene.35410 Unigene8203_SANG_Gene.64538 CL3655.Contig1_SANG_Gene.47376 CL5072.Contig1_SANG_Gene.54438 CL894.Contig1_SANG_Gene.17323 CL4432.Contig1_SANG_Gene.51612 CL1989.Contig2_SANG_Gene.33064 CL1771.Contig2_SANG_Gene.30366 CL863.Contig…
	translation elongation factor activity	4	GO:0003746	6	13	185	7237	18.05	3.80537e-07	6.42	1.12258e-05	Unigene1419_SANG_Gene.57261 CL3502.Contig5_SANG_Gene.46440 Unigene2918_SANG_Gene.58828 CL1211.Contig2_SANG_Gene.21919 Unigene2050_SANG_Gene.58037 CL3658.Contig2_SANG_Gene.47396
	unfolded protein binding	3	GO:0051082	14	125	185	7237	4.38	3.18433e-06	5.5	6.26251e-05	CL5237.Contig2_SANG_Gene.55103 CL3722.Contig1_SANG_Gene.47787 Unigene3518_SANG_Gene.59505 Unigene6839_SANG_Gene.62847 Unigene4753_SANG_Gene.60730 Unigene1720_SANG_Gene.57449 Unigene8097_SANG_Gene.64362 Unigene7212_SANG_Gene.63364 Unigene5413_SANG_Gene.61413 Unigene6405_SANG_Gene.62586 Unigene3177_SANG_Gene.59167 Unigene2834_SANG_Gene.58703 Unigene8590_SANG_Gene.64881 CL2353.Contig2_SANG_Gene.36995
	RNA binding	4	GO:0003723	47	1034	185	7237	1.78	3.74527e-05	4.43	0.000552427	Unigene1069_SANG_Gene.56826 Unigene6852_SANG_Gene.62855 Unigene162_SANG_Gene.55591 Unigene7385_SANG_Gene.63638 CL2181.Contig2_SANG_Gene.35410 Unigene4146_SANG_Gene.60294 Unigene1419_SANG_Gene.57261 Unigene2918_SANG_Gene.58828 CL3655.Contig1_SANG_Gene.47376 CL5072.Contig1_SANG_Gene.54438 CL3502.Contig5_SANG_Gene.46440 CL863.Contig5_SANG_Gene.16780 Unigene7033_SANG_Gene.63096 Unigene6405_SANG_Gene.…
	rRNA binding	5	GO:0019843	9	82	185	7237	4.29	0.000225134	3.65	0.00265658	CL977.Contig4_SANG_Gene.18455 Unigene4832_SANG_Gene.60852 CL3547.Contig6_SANG_Gene.46788 CL863.Contig5_SANG_Gene.16780 Unigene1279_SANG_Gene.57052 Unigene4797_SANG_Gene.60790 CL3655.Contig1_SANG_Gene.47376 CL4708.Contig2_SANG_Gene.52981 Unigene8681_SANG_Gene.64998
	oxidoreductase activity	2	GO:0016491	31	647	185	7237	1.87	0.000423071	3.37	0.0041602	CL377.Contig4_SANG_Gene.8451 Unigene4042_SANG_Gene.60197 CL74.Contig4_SANG_Gene.1755 Unigene1303_SANG_Gene.57080 CL1662.Contig9_SANG_Gene.28880 CL1777.Contig4_SANG_Gene.30430 Unigene6395_SANG_Gene.62578 Unigene4017_SANG_Gene.60149 Unigene3993_SANG_Gene.60115 CL392.Contig4_SANG_Gene.8716 CL330.Contig4_SANG_Gene.7275 Unigene6756_SANG_Gene.62805 CL2265.Contig2_SANG_Gene.36213 CL4439.Contig1_SANG_Gen…
	nucleosomal DNA binding	4	GO:0031492	2	2	185	7237	39.12	0.000650029	3.19	0.00547881	Unigene8692_SANG_Gene.65012 CL3975.Contig2_SANG_Gene.49222
	immunoglobulin binding	3	GO:0019865	2	3	185	7237	26.08	0.0019172	2.72	0.0125683	Unigene1165_SANG_Gene.56882 CL4234.Contig2_SANG_Gene.50590
Biological Process	cytoplasmic translation	6	GO:0002181	70	307	193	8176	9.66	4.1776e-73	72.38	5.34733e-71	Unigene7336_SANG_Gene.63561 Unigene4825_SANG_Gene.60840 Unigene6852_SANG_Gene.62855 Unigene7385_SANG_Gene.63638 CL2181.Contig2_SANG_Gene.35410 Unigene8203_SANG_Gene.64538 CL894.Contig1_SANG_Gene.17323 CL4432.Contig1_SANG_Gene.51612 CL2731.Contig3_SANG_Gene.40075 CL1511.Contig1_SANG_Gene.26797 CL3502.Contig5_SANG_Gene.46440 CL1771.Contig2_SANG_Gene.30366 CL863.Contig5_SANG_Gene.16780 Unigene6405_S…
	cytoplasmic translational elongation	6	GO:0002182	10	18	193	8176	23.53	1.5818e-12	11.8	1.01235e-10	CL5206.Contig2_SANG_Gene.54993 CL3502.Contig5_SANG_Gene.46440 Unigene6923_SANG_Gene.62915 Unigene865_SANG_Gene.56652 Unigene2050_SANG_Gene.58037 Unigene1419_SANG_Gene.57261 CL1211.Contig2_SANG_Gene.21919 Unigene2918_SANG_Gene.58828 CL3658.Contig2_SANG_Gene.47396 Unigene4133_SANG_Gene.60276
	ribonucleoside triphosphate metabolic process	6	GO:0009199	20	117	193	8176	7.24	2.79188e-12	11.55	1.1912e-10	CL74.Contig4_SANG_Gene.1755 CL3327.Contig1_SANG_Gene.45234 CL2936.Contig1_SANG_Gene.41682 CL2872.Contig1_SANG_Gene.41297 Unigene645_SANG_Gene.56394 Unigene520_SANG_Gene.56253 CL862.Contig2_SANG_Gene.16756 CL4234.Contig2_SANG_Gene.50590 Unigene6756_SANG_Gene.62805 CL2265.Contig2_SANG_Gene.36213 CL2912.Contig1_SANG_Gene.41545 Unigene7217_SANG_Gene.63373 CL181.Contig2_SANG_Gene.4254 Unigene7450_SANG…
	purine nucleoside triphosphate metabolic process	6	GO:0009144	19	110	193	8176	7.32	7.73814e-12	11.11	2.47621e-10	CL74.Contig4_SANG_Gene.1755 CL3327.Contig1_SANG_Gene.45234 CL2936.Contig1_SANG_Gene.41682 CL2872.Contig1_SANG_Gene.41297 Unigene645_SANG_Gene.56394 Unigene520_SANG_Gene.56253 CL862.Contig2_SANG_Gene.16756 CL4234.Contig2_SANG_Gene.50590 Unigene6756_SANG_Gene.62805 CL2265.Contig2_SANG_Gene.36213 CL2912.Contig1_SANG_Gene.41545 Unigene7217_SANG_Gene.63373 CL181.Contig2_SANG_Gene.4254 Unigene7450_SANG…
	ribonucleoside triphosphate biosynthetic process	7	GO:0009201	13	49	193	8176	11.24	5.87426e-11	10.23	1.50381e-09	Unigene7217_SANG_Gene.63373 CL2936.Contig1_SANG_Gene.41682 CL2872.Contig1_SANG_Gene.41297 Unigene645_SANG_Gene.56394 Unigene520_SANG_Gene.56253 Unigene1421_SANG_Gene.57264 Unigene1346_SANG_Gene.57147 Unigene371_SANG_Gene.55995 Unigene2668_SANG_Gene.58509 CL1246.Contig2_SANG_Gene.22425 CL4234.Contig2_SANG_Gene.50590 CL2265.Contig2_SANG_Gene.36213 CL2912.Contig1_SANG_Gene.41545
	purine ribonucleotide metabolic process	6	GO:0009150	24	210	193	8176	4.84	1.06613e-10	9.97	2.27442e-09	Unigene3447_SANG_Gene.59379 CL74.Contig4_SANG_Gene.1755 CL3327.Contig1_SANG_Gene.45234 CL2936.Contig1_SANG_Gene.41682 CL2872.Contig1_SANG_Gene.41297 Unigene645_SANG_Gene.56394 Unigene520_SANG_Gene.56253 CL1270.Contig2_SANG_Gene.22902 CL5235.Contig2_SANG_Gene.55095 Unigene3993_SANG_Gene.60115 CL862.Contig2_SANG_Gene.16756 CL4234.Contig2_SANG_Gene.50590 Unigene6756_SANG_Gene.62805 CL2265.Contig2_SA…
	nucleoside triphosphate biosynthetic process	6	GO:0009142	13	58	193	8176	9.5	5.86858e-10	9.23	1.07311e-08	Unigene7217_SANG_Gene.63373 CL2936.Contig1_SANG_Gene.41682 CL2872.Contig1_SANG_Gene.41297 Unigene645_SANG_Gene.56394 Unigene520_SANG_Gene.56253 Unigene1421_SANG_Gene.57264 Unigene1346_SANG_Gene.57147 Unigene371_SANG_Gene.55995 Unigene2668_SANG_Gene.58509 CL1246.Contig2_SANG_Gene.22425 CL4234.Contig2_SANG_Gene.50590 CL2265.Contig2_SANG_Gene.36213 CL2912.Contig1_SANG_Gene.41545
	purine nucleoside monophosphate metabolic process	6	GO:0009126	20	159	193	8176	5.33	7.7591e-10	9.11	1.24146e-08	CL74.Contig4_SANG_Gene.1755 CL3327.Contig1_SANG_Gene.45234 CL2936.Contig1_SANG_Gene.41682 CL2872.Contig1_SANG_Gene.41297 Unigene645_SANG_Gene.56394 Unigene520_SANG_Gene.56253 CL5235.Contig2_SANG_Gene.55095 CL862.Contig2_SANG_Gene.16756 CL4234.Contig2_SANG_Gene.50590 Unigene6756_SANG_Gene.62805 CL2265.Contig2_SANG_Gene.36213 CL2912.Contig1_SANG_Gene.41545 Unigene7217_SANG_Gene.63373 CL181.Contig2_…
	ribonucleoside monophosphate metabolic process	6	GO:0009161	20	176	193	8176	4.81	4.72985e-09	8.33	6.7269e-08	CL74.Contig4_SANG_Gene.1755 CL3327.Contig1_SANG_Gene.45234 CL2936.Contig1_SANG_Gene.41682 CL2872.Contig1_SANG_Gene.41297 Unigene645_SANG_Gene.56394 Unigene520_SANG_Gene.56253 CL5235.Contig2_SANG_Gene.55095 CL862.Contig2_SANG_Gene.16756 CL4234.Contig2_SANG_Gene.50590 Unigene6756_SANG_Gene.62805 CL2265.Contig2_SANG_Gene.36213 CL2912.Contig1_SANG_Gene.41545 Unigene7217_SANG_Gene.63373 CL181.Contig2_…
	ADP metabolic process	7	GO:0046031	11	46	193	8176	10.13	6.18887e-09	8.21	7.20159e-08	CL74.Contig4_SANG_Gene.1755 CL2936.Contig1_SANG_Gene.41682 CL181.Contig2_SANG_Gene.4254 Unigene520_SANG_Gene.56253 Unigene371_SANG_Gene.55995 CL2427.Contig3_SANG_Gene.37647 CL1246.Contig2_SANG_Gene.22425 CL5235.Contig2_SANG_Gene.55095 CL4234.Contig2_SANG_Gene.50590 CL2265.Contig2_SANG_Gene.36213 CL2912.Contig1_SANG_Gene.41545
	purine nucleoside diphosphate metabolic process	6	GO:0009135	11	46	193	8176	10.13	6.18887e-09	8.21	7.20159e-08	CL74.Contig4_SANG_Gene.1755 CL2936.Contig1_SANG_Gene.41682 CL181.Contig2_SANG_Gene.4254 Unigene520_SANG_Gene.56253 Unigene371_SANG_Gene.55995 CL2427.Contig3_SANG_Gene.37647 CL1246.Contig2_SANG_Gene.22425 CL5235.Contig2_SANG_Gene.55095 CL4234.Contig2_SANG_Gene.50590 CL2265.Contig2_SANG_Gene.36213 CL2912.Contig1_SANG_Gene.41545
	pyruvate metabolic process	7	GO:0006090	11	50	193	8176	9.32	1.59574e-08	7.8	1.57119e-07	CL74.Contig4_SANG_Gene.1755 CL2936.Contig1_SANG_Gene.41682 CL181.Contig2_SANG_Gene.4254 Unigene520_SANG_Gene.56253 Unigene371_SANG_Gene.55995 CL2427.Contig3_SANG_Gene.37647 CL1246.Contig2_SANG_Gene.22425 Unigene3993_SANG_Gene.60115 CL4234.Contig2_SANG_Gene.50590 CL2265.Contig2_SANG_Gene.36213 CL2912.Contig1_SANG_Gene.41545
	ribonucleoside diphosphate metabolic process	6	GO:0009185	11	50	193	8176	9.32	1.59574e-08	7.8	1.57119e-07	CL74.Contig4_SANG_Gene.1755 CL2936.Contig1_SANG_Gene.41682 CL181.Contig2_SANG_Gene.4254 Unigene520_SANG_Gene.56253 Unigene371_SANG_Gene.55995 CL2427.Contig3_SANG_Gene.37647 CL1246.Contig2_SANG_Gene.22425 CL5235.Contig2_SANG_Gene.55095 CL4234.Contig2_SANG_Gene.50590 CL2265.Contig2_SANG_Gene.36213 CL2912.Contig1_SANG_Gene.41545
	purine ribonucleotide biosynthetic process	7	GO:0009152	16	122	193	8176	5.56	2.29254e-08	7.64	1.9563e-07	Unigene3447_SANG_Gene.59379 Unigene7217_SANG_Gene.63373 CL2936.Contig1_SANG_Gene.41682 CL2872.Contig1_SANG_Gene.41297 Unigene645_SANG_Gene.56394 Unigene520_SANG_Gene.56253 Unigene1421_SANG_Gene.57264 Unigene1346_SANG_Gene.57147 CL2276.Contig1_SANG_Gene.36292 Unigene371_SANG_Gene.55995 CL1246.Contig2_SANG_Gene.22425 CL5235.Contig2_SANG_Gene.55095 Unigene3993_SANG_Gene.60115 CL4234.Contig2_SANG_Gen…
